# Supplementary material for: Controllable Preparation of Superparamagnetic Fe3O4@La(OH)3 Inorganic Polymer for Rapid Adsorption and Separation of Phosphate
Source: Polymers (Basel). 2023 Jan 3;15(1):248. doi: 10.3390/polym15010248 (PMC9824844; doi:10.3390/polym15010248)
Supplement: Supplementary file 1 [file polymers-15-00248-s001.zip]

Archive with 1 entries (1 files):
- polymers-2105814-supplementary.pdf
